# Supplementary material for: CXXC5 Mediates DHT-Induced Androgenetic Alopecia via PGD2
Source: Cells. 2023 Feb 9;12(4):555. doi: 10.3390/cells12040555 (PMC9954685; doi:10.3390/cells12040555)
Supplement: Supplementary file 1 [file cells-12-00555-s001.zip]

Archive with 7 entries (7 files):
- Supplementary Figure S1.TIF
- Supplementary Figure S2.TIF
- Supplementary Figure S3.TIF
- Supplementary Figure S4.TIF
- Supplementary Figure S5.TIF
- Supplementary Figure S6.TIF
- Table S1.TIF
